# Supplementary material for: Increased Utilization of Abdominal Surgical Procedures, Endoscopy and Imaging After Negative Rectal Biopsies for Suspected Hirschsprung’s Disease: A Danish Nationwide Matched Cohort Study
Source: Children (Basel). 2025 Aug 24;12(9):1112. doi: 10.3390/children12091112 (PMC12468526; doi:10.3390/children12091112)
Supplement: Supplementary file 1 [file children-12-01112-s001.zip]

Archive with 1 entries (1 files):
- children-3796012-supplementary.pdf
